# Supplementary material for: The speed of parietal theta frequency drives visuospatial working memory capacity
Source: PLoS Biol. 2018 Mar 14;16(3):e2005348. doi: 10.1371/journal.pbio.2005348 (PMC5868840; doi:10.1371/journal.pbio.2005348)
Supplement: S1 Table — (XLSX) [file pbio.2005348.s002.xlsx]

## Sheet: S1_Table
A. tACS				4Hz						SHAM						7Hz
		Left Hemifield			Right Hemifield			Left Hemifield			Right Hemifield			Left Hemifield			Right Hemifield
EXPERIMENTAL Montage	Load 4	Load 5	Load 6	Load 4	Load 5	Load 6	Load 4	Load 5	Load 6	Load 4	Load 5	Load 6	Load 4	Load 5	Load 6	Load 4	Load 5	Load 6
K value	2.4	2.15625	1.3875	2.075	1.34375	1.3125	2.05	1.5	1.3125	2.15	1.5625	0.9375	1.575	1.09375	0.9	1.775	1.59375	1.0875
SEM	0.282213	0.214573	0.333317	0.200333	0.332395	0.396863	0.241109	0.286744	0.431625	0.18809	0.261937	0.239792	0.32104	0.295216	0.32	0.351694	0.386491	0.36756
CONTROL Montage	Load 4	Load 5	Load 6	Load 4	Load 5	Load 6	Load 4	Load 5	Load 6	Load 4	Load 5	Load 6	Load 4	Load 5	Load 6	Load 4	Load 5	Load 6
K value	2.225	1.875	1.10625	2.375	1.90625	1.68125	2.1	1.40625	1.4625	2.15	1.4375	1.3375	2.025	1.825	1.23125	1.975	1.8375	1.68125
SEM	0.282135	0.334996	0.405678	0.197653	0.313471	0.302173	0.329848	0.350297	0.218861	0.235136	0.358624	0.433167	0.32544	0.406339	0.378032	0.288367	0.241638	0.406089
B. tACS				4Hz						SHAM						7Hz
		Left Hemifield			Right Hemifield			Left Hemifield			Right Hemifield			Left Hemifield			Right Hemifield
EXPERIMENTAL Montage	Load 4	Load 5	Load 6	Load 4	Load 5	Load 6	Load 4	Load 5	Load 6	Load 4	Load 5	Load 6	Load 4	Load 5	Load 6	Load 4	Load 5	Load 6
Accuracy (%)	79.375	70	62.5	76.88	63.44	62.5	75.31	65	60.94	76.25	64.69	56.88	71.56	62.5	56.88	74.38	68.13	60.63
SEM	3.52373	2.53859	2.78887	2.53	3.32	3.16	3	2.87	3.44	2.47	2.81	1.99	3.52	2.31	2.98	3.23	2.94	3.16
CONTROL Montage	Load 4	Load 5	Load 6	Load 4	Load 5	Load 6	Load 4	Load 5	Load 6	Load 4	Load 5	Load 6	Load 4	Load 5	Load 6	Load 4	Load 5	Load 6
Accuracy (%)	77.8125	68.75	59.38	79.69	69.06	64.06	76.25	64.06	62.81	76.88	64.38	63.13	75.31	68.44	60.31	74.69	68.44	64.06
SEM	3.52668	3.34996	3.4	2.47	3.13	2.5	4.12	3.5	1.82	2.94	3.59	4.13	4.07	4.05	3.14	3.6	2.39	3.37
